# Supplementary material for: A Large-Scale Validation of an Improved Embryo-Rescue Protocol for the Obtainment of New Table-Grape Seedless Genotypes
Source: Plants (Basel). 2023 Oct 3;12(19):3469. doi: 10.3390/plants12193469 (PMC10575281; doi:10.3390/plants12193469)
Supplement: Supplementary file 1 [file plants-12-03469-s001.zip]

Archive with 1 entries (1 files):
- plants-2609636-supplementary.pdf
